# Supplementary material for: Origin and Development of Phloem and Xylem as Revealed in 3D Models of the Vascular Cylinder in Primary Roots of Oryza sativa L. cv. Hitomebore
Source: Plants (Basel). 2026 Feb 14;15(4):607. doi: 10.3390/plants15040607 (PMC12944624; doi:10.3390/plants15040607)
Supplement: Supplementary file 1 [file plants-15-00607-s001.zip]

Archive with 8 entries (8 files):
- SupplFigureS1.pdf
- SupplFigureS2.pdf
- SupplFigureS3.pdf
- SupplFigureS4.pdf
- SupplFigureS5.pdf
- SupplFigureS6.pdf
- Video1-Phloem system.avi
- Video2-Xylem system.avi
